# Supplementary material for: Non-line-of-sight imaging with arbitrary illumination and detection pattern
Source: Nat Commun. 2023 Jun 3;14:3230. doi: 10.1038/s41467-023-38898-4 (PMC10239523; doi:10.1038/s41467-023-38898-4)
Supplement: Supplementary file 4 — Supplementary Software [file 41467_2023_38898_MOESM4_ESM.zip]

Archive with 177 entries (138 files):
- demo_code/
- demo_code/data/
- demo_code/data/bunny/
- demo_code/data/bunny/experimental_setup.m
- demo_code/data/bunny/full/
- demo_code/data/bunny/full/C_d.mat
- demo_code/data/bunny/full/C_i.mat
- demo_code/data/bunny/full/sub_Sig.mat
- demo_code/data/bunny/horizontal/
- demo_code/data/bunny/horizontal/C_d.mat
- demo_code/data/bunny/horizontal/C_i.mat
- demo_code/data/bunny/horizontal/sub_Sig.mat
- demo_code/data/bunny/parameters.m
- demo_code/data/bunny/sticks/
- demo_code/data/bunny/sticks/C_d.mat
- demo_code/data/bunny/sticks/C_i.mat
- demo_code/data/bunny/sticks/sub_Sig.mat
- demo_code/data/bunny/vertical/
- demo_code/data/bunny/vertical/C_d.mat
- demo_code/data/bunny/vertical/C_i.mat
- demo_code/data/bunny/vertical/sub_Sig.mat
- demo_code/data/bunny/window/
- demo_code/data/bunny/window/C_d.mat
- demo_code/data/bunny/window/C_i.mat
- demo_code/data/bunny/window/sub_Sig.mat
- demo_code/data/figure_4/
- demo_code/data/figure_4/experimental_setup.m
- demo_code/data/figure_4/full/
- demo_code/data/figure_4/full/C_d.mat
- demo_code/data/figure_4/full/C_i.mat
- demo_code/data/figure_4/full/sub_Sig.mat
- demo_code/data/figure_4/horizontal/
- demo_code/data/figure_4/horizontal/C_d.mat
- demo_code/data/figure_4/horizontal/C_i.mat
- demo_code/data/figure_4/horizontal/sub_Sig.mat
- demo_code/data/figure_4/parameters.m
- demo_code/data/figure_4/random/
- demo_code/data/figure_4/random/C_d.mat
- demo_code/data/figure_4/random/C_i.mat
- demo_code/data/figure_4/random/sub_Sig.mat
- demo_code/data/figure_4/sparse/
- demo_code/data/figure_4/sparse/C_d.mat
- demo_code/data/figure_4/sparse/C_i.mat
- demo_code/data/figure_4/sparse/sub_Sig.mat
- demo_code/data/figure_4/vertical/
- demo_code/data/figure_4/vertical/C_d.mat
- demo_code/data/figure_4/vertical/C_i.mat
- demo_code/data/figure_4/vertical/sub_Sig.mat
- demo_code/data/non_planar_letters_NT/
- demo_code/data/non_planar_letters_NT/experimental_setup.m
- demo_code/data/non_planar_letters_NT/full/
- demo_code/data/non_planar_letters_NT/full/C_d.mat
- demo_code/data/non_planar_letters_NT/full/C_i.mat
- demo_code/data/non_planar_letters_NT/full/sub_Sig.mat
- demo_code/data/non_planar_letters_NT/horizontal/
- demo_code/data/non_planar_letters_NT/horizontal/C_d.mat
- demo_code/data/non_planar_letters_NT/horizontal/C_i.mat
- demo_code/data/non_planar_letters_NT/horizontal/sub_Sig.mat
- demo_code/data/non_planar_letters_NT/oval/
- demo_code/data/non_planar_letters_NT/oval/C_d.mat
- demo_code/data/non_planar_letters_NT/oval/C_i.mat
- demo_code/data/non_planar_letters_NT/oval/sub_Sig.mat
- demo_code/data/non_planar_letters_NT/parameters.m
- demo_code/data/non_planar_letters_NT/random/
- demo_code/data/non_planar_letters_NT/random/C_d.mat
- demo_code/data/non_planar_letters_NT/random/C_i.mat
- demo_code/data/non_planar_letters_NT/random/sub_Sig.mat
- demo_code/data/non_planar_letters_NT/sparse/
- demo_code/data/non_planar_letters_NT/sparse/C_d.mat
- demo_code/data/non_planar_letters_NT/sparse/C_i.mat
- demo_code/data/non_planar_letters_NT/sparse/sub_Sig.mat
- demo_code/data/non_planar_letters_NT/vertical/
- demo_code/data/non_planar_letters_NT/vertical/C_d.mat
- demo_code/data/non_planar_letters_NT/vertical/C_i.mat
- demo_code/data/non_planar_letters_NT/vertical/sub_Sig.mat
- demo_code/data/pyramid/
- demo_code/data/pyramid/edge/
- demo_code/data/pyramid/edge/C_d.mat
- demo_code/data/pyramid/edge/C_i.mat
- demo_code/data/pyramid/edge/sub_Sig.mat
- demo_code/data/pyramid/experimental_setup.m
- demo_code/data/pyramid/parameters.m
- demo_code/data/statue/
- demo_code/data/statue/experimental_setup.m
- demo_code/data/statue/full/
- demo_code/data/statue/full/C_d.mat
- demo_code/data/statue/full/C_i.mat
- demo_code/data/statue/full/sub_Sig.mat
- demo_code/data/statue/heart/
- demo_code/data/statue/heart/C_d.mat
- demo_code/data/statue/heart/C_i.mat
- demo_code/data/statue/heart/sub_Sig.mat
- demo_code/data/statue/horizontal/
- demo_code/data/statue/horizontal/C_d.mat
- demo_code/data/statue/horizontal/C_i.mat
- demo_code/data/statue/horizontal/sub_Sig.mat
- demo_code/data/statue/NLOS/
- demo_code/data/statue/NLOS/C_d.mat
- demo_code/data/statue/NLOS/C_i.mat
- demo_code/data/statue/NLOS/sub_Sig.mat
- demo_code/data/statue/parameters.m
- demo_code/data/statue/random/
- demo_code/data/statue/random/C_d.mat
- demo_code/data/statue/random/C_i.mat
- demo_code/data/statue/random/sub_Sig.mat
- demo_code/data/statue/sparse/
- demo_code/data/statue/sparse/C_d.mat
- demo_code/data/statue/sparse/C_i.mat
- demo_code/data/statue/sparse/sub_Sig.mat
- demo_code/data/statue/sticks/
- demo_code/data/statue/sticks/C_d.mat
- demo_code/data/statue/sticks/C_i.mat
- demo_code/data/statue/sticks/sub_Sig.mat
- demo_code/data/statue/vertical/
- demo_code/data/statue/vertical/C_d.mat
- demo_code/data/statue/vertical/C_i.mat
- demo_code/data/statue/vertical/sub_Sig.mat
- demo_code/inversion_functions/
- demo_code/inversion_functions/cpt_alb.m
- demo_code/inversion_functions/cpt_geo.m
- demo_code/inversion_functions/DDTF.m
- demo_code/inversion_functions/dict_learn_alb.m
- demo_code/inversion_functions/forward.m
- demo_code/inversion_functions/hard_threshold.m
- demo_code/inversion_functions/NLOS_adjoint.m
- demo_code/inversion_functions/NLOS_reconstruction_I.m
- demo_code/inversion_functions/NLOS_reconstruction_II.m
- demo_code/inversion_functions/sub_transpose.m
- demo_code/inversion_functions/target_dict.m
- demo_code/inversion_functions/Wiener.m
- demo_code/main.m
- demo_code/phasor_BP_example/
- demo_code/phasor_BP_example/cpt_geo_a.m
- demo_code/phasor_BP_example/figure_4_horizontal_data/
- demo_code/phasor_BP_example/figure_4_horizontal_data/C_d.mat
- demo_code/phasor_BP_example/figure_4_horizontal_data/C_i.mat
- demo_code/phasor_BP_example/figure_4_horizontal_data/experimental_setup.m
- demo_code/phasor_BP_example/figure_4_horizontal_data/sub_Sig.mat
- demo_code/phasor_BP_example/main_phasor_BP.m
- demo_code/phasor_BP_example/NLOS_adjoint_a.m
- demo_code/phasor_BP_example/phasor-back-projection-albedo.svg
- demo_code/phasor_BP_example/phasor-back-projection-three.svg
- demo_code/phasor_BP_example/phasor-back-projection-threshold.svg
- demo_code/phasor_BP_example/phasor_pulse.m
- demo_code/phasor_BP_example/Sig_alignment.m
- demo_code/phasor_BP_example/solution_viewer/
- demo_code/phasor_BP_example/solution_viewer/get_max_alb_ind.m
- demo_code/phasor_BP_example/solution_viewer/get_oracle.m
- demo_code/phasor_BP_example/solution_viewer/get_proj_alb.m
- demo_code/phasor_BP_example/solution_viewer/get_proj_u.m
- demo_code/phasor_BP_example/solution_viewer/show_2D.m
- demo_code/phasor_BP_example/solution_viewer/show_depth.m
- demo_code/phasor_BP_example/solution_viewer/three.m
- demo_code/phasor_BP_example/solution_viewer/thre_dir_alb.m
- demo_code/phasor_BP_example/solution_viewer/view_albedo.m
- demo_code/phasor_BP_example/solution_viewer/view_directional_albedo.m
- demo_code/README.md
- demo_code/results_bunny_full/
- demo_code/results_bunny_full/albedo.png
- demo_code/results_bunny_full/d1.mat
- demo_code/results_bunny_full/illumination_pattern.png
- demo_code/results_bunny_full/three view.png
- demo_code/results_bunny_full/u1.mat
- demo_code/results_bunny_full/u2.mat
- demo_code/results_bunny_full/x-component.png
- demo_code/results_bunny_full/y-component.png
- demo_code/results_bunny_full/z-component.png
- demo_code/solution_viewer/
- demo_code/solution_viewer/get_max_alb_ind.m
- demo_code/solution_viewer/get_proj_alb.m
- demo_code/solution_viewer/get_proj_u.m
- demo_code/solution_viewer/show_2D.m
- demo_code/solution_viewer/three.m
- demo_code/The_virtual_confocal_signal_of_the_figure_4/
- demo_code/The_virtual_confocal_signal_of_the_figure_4/Confocal_signal.mat
- demo_code/The_virtual_confocal_signal_of_the_figure_4/Detection_points.mat
- demo_code/The_virtual_confocal_signal_of_the_figure_4/Illumination_points.mat
