# Supplementary material for: Non-line-of-sight imaging with arbitrary illumination and detection pattern
Source: Nat Commun. 2023 Jun 3;14:3230. doi: 10.1038/s41467-023-38898-4 (PMC10239523; doi:10.1038/s41467-023-38898-4)
Supplement: Supplementary file 4 — Supplementary Software [file 41467_2023_38898_MOESM4_ESM.zip › demo_code/inversion_functions/cpt_alb.m]

function alb = cpt_alb(u)
% This function computes the albedo of the directional albedo.
alb = sqrt(sum(u.^2,4));
end
