# Supplementary material for: Non-line-of-sight imaging with arbitrary illumination and detection pattern
Source: Nat Commun. 2023 Jun 3;14:3230. doi: 10.1038/s41467-023-38898-4 (PMC10239523; doi:10.1038/s41467-023-38898-4)
Supplement: Supplementary file 4 — Supplementary Software [file 41467_2023_38898_MOESM4_ESM.zip › demo_code/inversion_functions/NLOS_adjoint.m]

function target = NLOS_adjoint(Sig_flag, xmin_i,ymin_i,zmin_i,xmin_d,ymin_d,zmin_d, xg,yg,zg, C_i, C_d, Arr_bin_i,Arr_bin_d, Des_value_i, Des_value_d, Sig)
% This function realizes the adjoint operator of the physical model, which 
% corresponds to the back-projection operator. 
lxs = length(xg); lys = length(yg); lzs = length(zg);
num_measure = size(Sig,1);

target = zeros(lxs,lys,lzs,3);

parfor s = 1:num_measure
       if Sig_flag(s) == 0, continue, end
       temp_sig = Sig(s,:); 
       id_ind_i = C_i(s,:); id_ind_d = C_d(s,:);
       
       temp_Arr_i = Arr_bin_i(xg - id_ind_i(1) - xmin_i + 1, yg - id_ind_i(2) - ymin_i + 1, zg - id_ind_i(3) - zmin_i + 1);
       temp_Arr_d = Arr_bin_d(xg - id_ind_d(1) - xmin_d + 1, yg - id_ind_d(2) - ymin_d + 1, zg - id_ind_d(3) - zmin_d + 1);
       temp_Arr = ceil(temp_Arr_i + temp_Arr_d);

       temp_Des_i = Des_value_i(xg - id_ind_i(1) - xmin_i + 1, yg - id_ind_i(2) - ymin_i + 1, zg - id_ind_i(3) - zmin_i + 1);
       temp_Des_d = Des_value_d(xg - id_ind_d(1) - xmin_d + 1, yg - id_ind_d(2) - ymin_d + 1, zg - id_ind_d(3) - zmin_d + 1,:);
       
       target = target + repmat(temp_sig(temp_Arr),1,1,1,3) .* temp_Des_d .* repmat(temp_Des_i,1,1,1,3);

end

end
