# Supplementary material for: Non-line-of-sight imaging with arbitrary illumination and detection pattern
Source: Nat Commun. 2023 Jun 3;14:3230. doi: 10.1038/s41467-023-38898-4 (PMC10239523; doi:10.1038/s41467-023-38898-4)
Supplement: Supplementary file 4 — Supplementary Software [file 41467_2023_38898_MOESM4_ESM.zip › demo_code/inversion_functions/target_dict.m]

function [uDC,Dxy,Dz] = target_dict( u, amp_alb, lambda_pu, lambda_RMSE, pxo,pyo,pzo, sxo,syo,szo,wso, nno, sparse_value_o, sparse_threshold_o)
% This function computes the dictionaries and the representation of the
% directional albedo.
alb = sqrt(sum(u.^2,4));
[denoised_alb, Dxy, Dz] = dict_learn_alb( alb, amp_alb, lambda_pu,lambda_RMSE,...
                                          pxo, pyo, pzo, sxo,syo, szo,wso, nno, sparse_value_o, sparse_threshold_o);
uDC = repmat(denoised_alb,1,1,1,3) .* u ./ repmat(alb,1,1,1,3);
uDC(isnan(uDC)) = 0;
end
