# Supplementary material for: Non-line-of-sight imaging with arbitrary illumination and detection pattern
Source: Nat Commun. 2023 Jun 3;14:3230. doi: 10.1038/s41467-023-38898-4 (PMC10239523; doi:10.1038/s41467-023-38898-4)
Supplement: Supplementary file 4 — Supplementary Software [file 41467_2023_38898_MOESM4_ESM.zip › demo_code/phasor_BP_example/Sig_alignment.m]

function Sig = Sig_alignment(Sig,max_bin)
[num_meas,num_bin] = size(Sig);
if num_bin > max_bin
    Sig = Sig(:,1:max_bin);
elseif num_bin < max_bin
    ext_bin = max_bin - num_bin;
    Sig = [Sig, zeros(num_meas,ext_bin)];
end
end
