# Supplementary material for: Non-line-of-sight imaging with arbitrary illumination and detection pattern
Source: Nat Commun. 2023 Jun 3;14:3230. doi: 10.1038/s41467-023-38898-4 (PMC10239523; doi:10.1038/s41467-023-38898-4)
Supplement: Supplementary file 4 — Supplementary Software [file 41467_2023_38898_MOESM4_ESM.zip › demo_code/phasor_BP_example/solution_viewer/get_oracle.m]

function [depth_gt, alb_gt, normal_gt] = get_oracle(u_gt, x_cor)
%% maximum albedo value projection
alb = cpt_alb(u_gt);
max_alb = max(alb(:));
u_gt = u_gt / max_alb;
alb = alb / max_alb;
max_alb_ind = get_max_alb_ind(alb);
u_proj = rot90(get_proj_u(u_gt,max_alb_ind));
alb_proj = rot90(get_proj_alb(alb,max_alb_ind));
%% converting view
u_proj = u_proj(:,end:-1:1,:);
alb_proj = alb_proj(:,end:-1:1);
u_proj(:,:,1) = - u_proj(:,:,1);
u_proj(:,:,2) =   u_proj(:,:,2);
u_proj(:,:,3) = - u_proj(:,:,3);
% get normal
normal_gt = u_proj ./ repmat(alb_proj,1,1,3);
% get albedo
alb_gt = alb_proj;
% get depth 
max_alb_ind = rot90(max_alb_ind);
max_alb_ind = max_alb_ind(:,end:-1:1);
depth_gt = get_depth(max_alb_ind, x_cor);
end
