# Supplementary material for: Non-line-of-sight imaging with arbitrary illumination and detection pattern
Source: Nat Commun. 2023 Jun 3;14:3230. doi: 10.1038/s41467-023-38898-4 (PMC10239523; doi:10.1038/s41467-023-38898-4)
Supplement: Supplementary file 4 — Supplementary Software [file 41467_2023_38898_MOESM4_ESM.zip › demo_code/phasor_BP_example/solution_viewer/get_proj_u.m]

function proj = get_proj_u(u,ind)
[~,n,o,~] = size(u);
proj = zeros(n,o,3);
for j = 1:n
    for k = 1:o
        if isnan(ind(j,k)), continue, end
        proj(j,k,:) = u(ind(j,k),j,k,:);
    end
end
end
