# Supplementary material for: Non-line-of-sight imaging with arbitrary illumination and detection pattern
Source: Nat Commun. 2023 Jun 3;14:3230. doi: 10.1038/s41467-023-38898-4 (PMC10239523; doi:10.1038/s41467-023-38898-4)
Supplement: Supplementary file 4 — Supplementary Software [file 41467_2023_38898_MOESM4_ESM.zip › demo_code/phasor_BP_example/solution_viewer/thre_dir_alb.m]

function u = thre_dir_alb(u, threshold_rate)
if length(size(u)) == 4 % directional albedo
    alb = cpt_alb(u);
    max_alb = max(alb(:));
    u = u / max_alb;
    alb = alb / max_alb;
    u(repmat(alb,1,1,1,3) < threshold_rate) = 0;
else % albedo
    max_alb = max(u(:));
    u = u / max_alb;
    u(u < threshold_rate) = 0;
end
end
