# Supplementary material for: Non-line-of-sight imaging with arbitrary illumination and detection pattern
Source: Nat Commun. 2023 Jun 3;14:3230. doi: 10.1038/s41467-023-38898-4 (PMC10239523; doi:10.1038/s41467-023-38898-4)
Supplement: Supplementary file 4 — Supplementary Software [file 41467_2023_38898_MOESM4_ESM.zip › demo_code/solution_viewer/get_max_alb_ind.m]

function max_alb_ind = get_max_alb_ind(alb)
% This function returns the depth index of each location based on maximum
% intensity projection.

[~,n,o] = size(alb);
max_alb_ind = NaN * zeros(n,o);
for j = 1:n
    for k = 1:o
        temp_alb = alb(:,j,k);
        max_temp_alb = max(temp_alb);
        if max_temp_alb == 0, continue, end
        temp_alb_ind = find(temp_alb == max_temp_alb);
        temp_alb_ind = temp_alb_ind(1);
        max_alb_ind(j,k) = temp_alb_ind;
    end
end
end
